# Supplementary material for: Mycotoxin DON Accumulation in Wheat Grains Caused by Fusarium Head Blight Are Significantly Subjected to Inoculation Methods
Source: Toxins (Basel). 2022 Jun 15;14(6):409. doi: 10.3390/toxins14060409 (PMC9229350; doi:10.3390/toxins14060409)
Supplement: Supplementary file 1 [file toxins-14-00409-s001.zip]

Archive with 1 entries (1 files):
- toxins-1759806-supplementary.pdf
